# Supplementary material for: Easy Synthesis and Characterization of Novel Carbon Dots Using the One-Pot Green Method for Cancer Therapy
Source: Pharmaceutics. 2022 Nov 9;14(11):2423. doi: 10.3390/pharmaceutics14112423 (PMC9696114; doi:10.3390/pharmaceutics14112423)
Supplement: Supplementary file 1 [file pharmaceutics-14-02423-s001.zip]

Archive with 1 entries (1 files):
- pharmaceutics-1971143-supplementary.pdf
